# Supplementary material for: Dietary patterns related to biological mechanisms and survival after breast cancer diagnosis: results from a cohort study
Source: Br J Cancer. 2023 Feb 3;128(7):1301–10. doi: 10.1038/s41416-023-02169-2 (PMC10050013; doi:10.1038/s41416-023-02169-2)
Supplement: Supplementary file 2 — Specific causes of death [file 41416_2023_2169_MOESM2_ESM.xlsx]

## Sheet: Specific_causes_non_BC_deaths
Supplementary Table S1. Specific causes of death of breast cancer survivors (Total deaths = 2340).
Specific causes of death		ICD-10 codes	N	%
Breast cancer		C50.0 - C50.9, D48.6	1475	63.0342
Other causes of death (Total = 865)
	Neoplasms different from breast	C	315	13.4615
	Circulatory System	I	150	6.41026
	Respiratory System	J	41	1.75214
	Nervous System	G	34	1.45299
	External causes of morbidity and mortality	V-W-X-Y	24	1.03
	Symptoms, Signs and Abnormal Clinical and Lab Findings	R	29	1.23932
	Mental and Behavioral Disorders	F	20	0.854701
	Digestive System	K	18	0.769231
	Infectious and parasitic diseases	A-B	11	0.470085
	Endrocrine, Nutritional, Metabolic	E	11	0.470085
	Musculoskeletal and Connective Tissue	M	8	0.34188
	Neoplasms, Blood, Blood-forming organs	D	7	0.299145
	Genitourinary System	N	6	0.25641
	Skin and Subcutaneous Tissue	L	1	0.042735
	Congenital Malformations, Deformations and Chromosomal Abnormalities	Q	1	0.042735
	Not specifed code		189	8.07
Within the group of neoplasms, the main subclasses accounting for almost 1/3 of the total number of neoplasms are lung, pancreas and colon, respectively.
