# Supplementary material for: Dietary patterns related to biological mechanisms and survival after breast cancer diagnosis: results from a cohort study
Source: Br J Cancer. 2023 Feb 3;128(7):1301–10. doi: 10.1038/s41416-023-02169-2 (PMC10050013; doi:10.1038/s41416-023-02169-2)
Supplement: Supplementary file 3 — Descriptive of breast cancer survivors across EPIC countries [file 41416_2023_2169_MOESM3_ESM.xlsx]

## Sheet: Hoja1
Table S2. Description of the data according to participating countries of the EPIC study.
Country	N	Postmenopausal	Premenopausal	Total deaths	Breast cancer deaths	Available information
						%ER	%PR	%HER2
France	3317	2538	779	460	264	87.4	84.4	28.3
Italy	1200	831	369	176	139	84.8	83.6	56.2
Spain	653	405	248	111	81	70.3	68.5	51
United Kingdom	1875	1348	527	436	247	64.5	27.2	29.5
The Netherlands	1034	836	198	208	125	63.3	62.5	38.2
Germany	814	560	254	123	91	84.4	84.4	70
Sweden	1312	1094	218	285	151	25.7	24.9	21
Denmark	1865	1811	54	397	263	76.8	41.9	37.7
Norway	1200	777	423	144	114	40.1	40.2	-
Total	13270	10200	3070	2340	1475
Abbreviations: ER, Estrogen Receptor; PR, Progesterone Receptor; HER2, Human Epidermal Growth Factor Receptor 2
