# Supplementary material for: Dietary patterns related to biological mechanisms and survival after breast cancer diagnosis: results from a cohort study
Source: Br J Cancer. 2023 Feb 3;128(7):1301–10. doi: 10.1038/s41416-023-02169-2 (PMC10050013; doi:10.1038/s41416-023-02169-2)
Supplement: Supplementary file 4 — Food items included in the DRRD [file 41416_2023_2169_MOESM4_ESM.xlsx]

## Sheet: Hoja1
Table S3. Food items included in the Diabetes Risk Reduction Diet (DRRD) and mean intake and standard deviation values from women in EPIC study.
Food items1	Daily mean intake	Standard deviation	Q1	Q2	Q3	Q4	Q5
Cereal fiber, g/day	8.1	4	4.66189	6.51367	8.51029	11.269	58.9085
Coffee, ml/day	396.9	396.2	64.2212	201.504	403.178	657.355	7249.23
Nuts, g/day	3.6	6.9	0	0.521061	2.08554	5.27691	211.736
Whole fruits, g/day	243.3	173.2	106.423	172.818	246.966	355.191	2925.05
Polyunsaturated/saturated fat ratio	0.5	0.3	0.292784	0.388602	0.497578	0.668616	6.05619
Glycemic index	60.2	17.6	45.6916	53.5361	61.5236	72.7896	199.52
Red and processed meat, g/day	67.1	40.9	32.4989	54.6531	74.1636	98.7475	563.869
Sugar-sweetened beverage/fruit juice intake, g/day	137	187.1	5.33761	45.2171	112.168	220.678	5133.88
Trans fat, g/day	1.8	1.5	0.618302	1.09651	1.644	2.69255	19.8896
1Intakes of the dietary components expressed as food or nutrient density per 2000 kcal (intake in g/day, divided by the subject’s energy intake and multiplied by 2000 kcal).
