# Supplementary material for: Dietary patterns related to biological mechanisms and survival after breast cancer diagnosis: results from a cohort study
Source: Br J Cancer. 2023 Feb 3;128(7):1301–10. doi: 10.1038/s41416-023-02169-2 (PMC10050013; doi:10.1038/s41416-023-02169-2)
Supplement: Supplementary file 5 — Food items included in the ISD [file 41416_2023_2169_MOESM5_ESM.xlsx]

## Sheet: Hoja1
Table S4. Food items included in the Inflammatory Score of the Diet (ISD), and mean intake and standard deviation values from the EPIC population (20).
Food items	Inflammatory effect score1	Daily mean intake	Standard deviation
Energy (kcal)	0.18	2063.7	430.5
Carbohydrate (g)	0.097	221.6	48.5
Protein (g)	0.021	81.8	18.4
Fibre (g)	-0.663	21	5.32
Saturated fat (g)	0.373	32.5	10.1
MUFA (g)	-0.009	30.9	9.37
PUFA (g)	-0.337	13.1	4.19
Cholesterol (mg)	0.11	308.2	106.6
Vitamin A (RE)2	-0.401	749.4	484.9
β-carotene (μg)	-0.584	2945	1526
Thiamin (mg)	-0.098	1.29	0.373
Riboflavin (mg)	-0.068	1.71	0.43
Vitamin B6 (mg)	-0.365	1.76	0.44
Folic acid (μg)	-0.19	273.7	64.8
Vitamin B12 (μg)	0.106	5.93	2.58
Vitamin C (mg)	-0.424	113.5	39.7
Vitamin D (μg)	-0.446	3.86	2.06
Vitamin E (mg)	-0.419	11.5	3.85
Fe (mg)	0.032	12.5	3.03
Mg (mg)	-0.484	351	72
Flavan-3-ol (mg)	-0.415	148.2	168.7
Flavones (mg)	-0.616	12.6	5.6
Flavonols (mg)	-0.467	44.1	32.8
Flavanones (mg)	-0.25	40.7	32.2
Anthocyanidins (mg)	-0.131	44	37.2
Isoflavonoids (mg)	-0.593	2.4	8.07
Onion (g)	-0.301	10.6	8.55
1Inflammatory effect score: values reported as ‘overall inflammatory effect score’ in Table 2 of reference (26).
2Retinol Equivalents: retinol + 1/6 β-carotene + 1/12 α-carotene.
