# Supplementary material for: Dietary patterns related to biological mechanisms and survival after breast cancer diagnosis: results from a cohort study
Source: Br J Cancer. 2023 Feb 3;128(7):1301–10. doi: 10.1038/s41416-023-02169-2 (PMC10050013; doi:10.1038/s41416-023-02169-2)
Supplement: Supplementary file 6 — Food items included in the ERDP [file 41416_2023_2169_MOESM6_ESM.xlsx]

## Sheet: Hoja1
Table S5. Food items included in the estrogen-related dietary pattern (ERDP), and mean intake and standard deviation values from women in EPIC study.
Food items1	Weight2	Daily mean intake	Standard deviation
Fish high in w-3 fatty acids	0.2	39.9	47.4
Cheese	0.16	37.5	29.3
Refined grains	0.12	138.7	83.2
Cruciferous vegetables	0.08	30.4	41.1
Processed meat	0.08	29	24.2
Tomatoes	0.09	25.3	35.1
Coffee	-0.1	396.9	396.2
Nuts and seeds	-0.11	3.6	6.9
Yogurt	-0.12	61.7	85.6
Other vegetables	-0.13	66.6	57.9
Fish low in w-3 fatty acids	-0.27	36.7	38.4
1Intakes of the dietary components expressed as food or nutrient density per 2000 kcal (intake in g/day, divided by the subject’s energy intake and multiplied by 2000 kcal).
2Model weights from final RRR (reduced rank regression) model used for ERDP scoring from Table 1 in the reference (24).
