# Supplementary material for: Dietary patterns related to biological mechanisms and survival after breast cancer diagnosis: results from a cohort study
Source: Br J Cancer. 2023 Feb 3;128(7):1301–10. doi: 10.1038/s41416-023-02169-2 (PMC10050013; doi:10.1038/s41416-023-02169-2)
Supplement: Supplementary file 7 — Models for different versions of DRRD score [file 41416_2023_2169_MOESM7_ESM.xlsx]

## Sheet: Hoja1
Supplementary Table S6. Multivariable models for DRRD and overall mortality using a DRRD version without one food item at a time.
	HR (95%CI)
	1-SD increase
DRRD (including all 9 items)	0.92 (0.87 - 0.96)
DRRD -cereal fiber	0.93 (0.88-0.97)
DRRD -Coffee	0.93 (0.89-0.98)
DRRD -Nuts	0.91 (0.87-0.95)
DRRD -Whole fruits	0.91 (0.87-0.95)
DRRD -P:S ratio	0.93 (0.89-0.97)
DRRD -Glycemic index	0.91 (0.87-0.96)
DRRD -Red/Processed meats	0.92 (0.88-0.96)
DRRD -SSB/fruit juices	0.94 (0.9-0.98)
DRRD -Trans fat	0.92 (0.88-0.96)
Abbreviations: P:S, Polyunsaturated:saturated fat; SSB, Sugar-sweetened beverages
Included in these models all breast cancer cases (N=13270) and all-cause deaths (N=2340)
Models stratified by country and menopausal status at diagnosis and adjusted for ISD and ERDP as residuals, age at diagnosis, attained level of education, physical activity, body mass index, alcohol consumption reported at recruitment, smoking habit and intensity as cigarettes per day at recruitment, ever use of hormone for menopause at diagnosis, cancer stage at diagnosis, cancer grade, and tumo…
