# Supplementary material for: Dietary patterns related to biological mechanisms and survival after breast cancer diagnosis: results from a cohort study
Source: Br J Cancer. 2023 Feb 3;128(7):1301–10. doi: 10.1038/s41416-023-02169-2 (PMC10050013; doi:10.1038/s41416-023-02169-2)
Supplement: Supplementary file 8 — Adjusted mean intakes of food groups for ISD and DRRD scores [file 41416_2023_2169_MOESM8_ESM.xlsx]

## Sheet: Hoja1
Table S7. Adjusted mean intakes (g/day) of the main food groups in the EPIC questionnaires according to a cross-classification of high/low DRRD score versus low/high ISD using the median as cut-off points to dichotomise each dietary pattern.
		Mean (95%CI)1		Pvalue
		Low IR/ Anti-inflammatory diet	High IR/ Pro-inflammatory diet
		(High DRRD - low ISD)	(Low DRRD - high ISD)
Potatoes and other tubers		87.8 (82.4-93.2)	96.2 (91.0-101.5)	<0.001
Vegetables		246.2 (236-256.4)	141.1 (131.2-151)	<0.001
	Leafy vegetables	33.2 (30.4-35.9)	18.9 (16.3-21.6)	<0.001
	Fruiting vegetables	72.7 (68.4-77.1)	46.8 (42.5-51)	<0.001
	Root vegetables	35.6 (32.7-38.5)	15.3 (12.5-18.1)	<0.001
	Cabbages	33.5 (30.7-36.4)	21.6 (18.9-24.4)	<0.001
	Onion, garlic	13.0 (12.0-13.9)	9.0 (8.1-10.0)	<0.001
Legumes		15.2 (13.5-16.9)	11.7 (10.1-13.4)	<0.001
Fruits		308.2 (294.0-322.3)	135.2 (121.4-148.9)	<0.001
	Fruits	299.3 (285.2-313.5)	129.9 (116.2-143.7)	<0.001
	Nuts and seeds	5.1 (4.3-5.8)	2.6 (1.8-3.4)	<0.001
Dairy products		304.9 (285.3-324.5)	312.5 (293.5-331.6)	0.172
	Milk	153.6 (136.5-170.7)	173 (156.4-189.7)	<0.001
	Yogurt	74.0 (66.3-81.7)	54.6 (47.1-62)	<0.001
	Cheese	32.2 (29.5-34.9)	37.4 (34.8-40.1)	<0.001
Cereals and cereals products		215.5 (208.0-223.0)	193.9 (186.7-201.2)	<0.001
	Pasta, rice, other grains	59.6 (55.4-63.8)	55.3 (51.2-59.5)	<0.001
	Bread, crispbread, rusks	128.7 (123.4-134)	119.1 (113.9-124.3)	<0.001
	Non-white bread	72.1 (67.6-76.6)	52.2 (47.8-56.6)	<0.001
Meat and meat products		75.2 (71-79.3)	103 (99-107)	<0.001
	Fresh meat	28.4 (25.8-31.1)	45.7 (43.2-48.3)	<0.001
	Processed meat	24.9 (23.0-26.8)	36.5 (34.7-38.4)	<0.001
Fish and shellfish		44.7 (41.9-47.5)	36.1 (33.4-38.8)	<0.001
	Fish	35.2 (32.8-37.6)	27.7 (25.3-30)	<0.001
Eggs and egg products		17.6 (16.1-19.2)	18.3 (16.8-19.8)	0.146
Fat		24.8 (23.7-26)	28.3 (27.2-29.4)	<0.001
	Vegetable Oils	9.7 (9.1-10.2)	7.3 (6.8-7.8)	<0.001
	Butter	2.6 (1.8-3.3)	6.3 (5.6-7)	<0.001
	Margarine	10.5 (9.5-11.5)	12.3 (11.3-13.3)	<0.001
Sugar and confectionery		29 (26.3-31.7)	41 (38.4-43.7)	<0.001
Cakes		30.9 (27.7-34.1)	45.9 (42.8-49)	<0.001
Non-alcoholic beverages		1226.4 (1174.1-1278.7)	1018 (967.2-1068.9)	<0.001
	Fruit And Vegetable Juices	74.5 (66-82.9)	61.5 (53.2-69.7)	<0.001
	Carbonated/Soft/Isotonic drinks	57.5 (43.6-71.5)	101.7 (88.2-115.3)	<0.001
	Coffee, Tea And Herbal Teas	743.1 (708.2-778)	596.1 (562.3-630)	<0.001
Alcoholic beverages		165.3 (155.9-174.7)	177.4 (168.2-186.5)	<0.001
Multiple regression models including the following explanatory variables: energy, country, menopausal status at diagnosis, age at diagnosis, attained level of education, physical activity, body mass index, alcohol consumption, smoking habit and intensity at recruitment, ever use of hormone for menopause at diagnosis, cancer stage at diagnosis, tumour grade, and tumour receptor status - ER, PR, HE…
